# Supplementary material for: Mycobacteriophage-drived diversification of Mycobacterium abscessus
Source: Biol Direct. 2014 Sep 15;9:19. doi: 10.1186/1745-6150-9-19 (PMC4172396; doi:10.1186/1745-6150-9-19)
Supplement: Additional file 1 — Mycobacterium abscessus genome properties and their prophage regions. [file 1745-6150-9-19-S1.xls]

## Sheet: Feuil3
Strain	Genome size Mb	GC%	REGION	REGION_LENGTH Kb	COMPLETENESS	CDS	REGION_POSITION
M. abscessus CIP104536T	5.09	64.1	1	81	intact	110	1754551-1835095
M. bolletii BDT	5.05	64.1	1	41.6	incomplete	47	1684736-1726377
			2	20.9	incomplete	38	1727918-1748849
			3	12.4	incomplete	16	3641720-3654182
M. massiliense BD	5.2	64.1	1	12.5	incomplete	21	1600973-1613514
			2	31.3	incomplete	33	1620002-1651385
			3	50.4	questionable	69	3907205-3957680
M24	5.51	63.8	1	37.1	questionable	51	560940-598047
			2	37	incomplete	37	1680197-1717263
			3	17	incomplete	21	3830340-3847343
			4	18.1	incomplete	34	5051771-5069955
			5	26	incomplete	35	5155113-5181190
			6	19.2	incomplete	26	5213195-5232444
			7	26.5	incomplete	33	5312024-5338593
M93	5.08	64.1	1	16.4	incomplete	33	197463-213867
			2	38	questionable	51	232006-270072
			3	53	incomplete	70	1762720-1815780
			4	20.2	incomplete	26	1820768-1841058
M94	5.1	64	1	58.3	questionable	84	1039523-1097850
			2	79.4	incomplete	99	4959719-5039151
M115	4.98	64.1	1	11.6	incomplete	10	1416841-1428481
			2	77.1	incomplete	102	1624644-1701770
			3	55.3	incomplete	79	3356346-3411651
M154	4.8	64.2	0	0	0	0	0
M159	4.94	64.2	1	16	incomplete	19	4919233-4935240
M172	5.2	63.9	1	55.1	questionable	74	502478-557677
			2	50.7	questionable	50	546109-596832
			3	59	questionable	67	1934186-1993225
			4	31.1	incomplete	33	2050376-2081567
			5	39.4	incomplete	45	3711805-3751246
			6	19.6	incomplete	40	3753466-3773078
M47J26	4.87	64.2	1	39.9	incomplete	48	1066714-1106668
			2	12.4	incomplete	16	3596408-3608873
			3	41.4	questionable	42	3823414-3864899
M18	4.89	64.2	1	62.8	questionable	67	4702725-4765592
3A-0119-R 3A_0119_R	5.28	64.1	1	41.1	intact	62	123714-164885
			2	43.6	questionable	56	408465-452128
			3	35.1	questionable	44	795576-830731
			4	20.1	incomplete	39	2834875-2855053
			5	38.2	questionable	45	2858522-2896821
			6	31.3	incomplete	9	2963183-2994488
			7	47.7	questionable	58	4372078-4419782
3A-0122-R 3A_0122_R	5.23	64.1	1	39.5	questionable	51	486333-525855
			2	31.3	incomplete	9	1122007-1153312
			3	20	incomplete	41	3430927-3450992
			4	38.1	questionable	47	3454461-3492645
			5	85	questionable	120	3968888-4053927
3A-0122-S 3A_0122_S	5.23	64.1	1	28.4	incomplete	29	727171-755621
			2	31.3	incomplete	9	855998-887303
			3	43.3	questionable	44	2261155-2304543
			4	17	incomplete	29	3132192-3149272
			5	40	questionable	58	3430676-3470735
			6	35.1	questionable	42	3775615-3810771
3A-0731 3A_0731	5.39	64.1	1	27.8	questionable	43	125845-153654
			2	11.8	incomplete	17	154064-165913
			3	34.9	questionable	50	1079517-1114497
			4	20.1	incomplete	40	1423251-1443430
			5	38.1	questionable	42	1446899-1485083
			6	31.3	incomplete	9	1551445-1582750
			7	34.8	questionable	43	3156535-3191432
			8	56	questionable	63	4018466-4074522
3A-0810-R M3A_0810_R	5.29	64.1	1	27.8	questionable	43	125781-153590
			2	11.8	incomplete	19	154000-165848
			3	37.9	questionable	50	408940-446855
			4	20.2	incomplete	40	1509208-1529448
			5	37.6	questionable	45	1532917-1570580
			6	31.1	incomplete	9	1636942-1668089
			7	45.5	questionable	63	3045844-3091362
			8	57	questionable	81	3918488-3975555
3A-0930-R 3A_0930_R	5.27	64.1	1	27.8	questionable	43	125821-153630
			2	11.8	incomplete	19	154040-165888
			3	39.9	questionable	51	409151-449145
			4	38.1	questionable	44	1529492-1567676
			5	31.3	incomplete	9	1634038-1665343
			6	22	incomplete	22	3042230-3064276
			7	34.1	questionable	43	3897212-3931331
			8	25.9	questionable	37	5246047-5271962
3A-0930-R 3A_0930_S	5.25	64.1	1	27.8	questionable	43	125833-153642
			2	11.8	incomplete	18	154052-165900
			3	20.1	incomplete	42	1162377-1182556
			4	38.1	questionable	44	1186025-1224209
			5	31.3	incomplete	9	1290571-1321876
			6	39.9	questionable	51	2252115-2292109
			7	43.4	questionable	58	3879712-3923155
			8	12.9	questionable	23	5234663-5247585
4S-0116-R 4S_0116_R	4.84	64.2	1	30.2	questionable	42	3246978-3277250
4S-0116-S 4S_0116_S	4.84	64.2	1	53.4	questionable	75	2294181-2347641
4S-0206 M4S_0206	4.86	64.2	1	31.1	incomplete	35	3235550-3266670
			2	30.2	questionable	42	3257124-3287396
4S-0303 4S_0303	4.86	64.2	1	31.1	incomplete	35	3218556-3249676
			2	30.2	questionable	42	3240130-3270402
4S-0726-RA 4S_0726_RA	4.84	64.2	1	53.4	questionable	76	3382701-3436159
4S-0726-RA 4S_0726_RB	4.86	64.2	1	53.4	intact	76	2746347-2799807
5S-0304 5S_0304	5.25	64	1	23.3	incomplete	16	1945826-1969168
			2	31.1	incomplete	33	2611298-2642403
			3	32.7	questionable	45	2630693-2663407
			4	28.2	incomplete	24	2683669-2711929
			5	20	incomplete	36	3151707-3171755
			6	46.4	questionable	41	3159765-3206257
5S-0421 5S_0421	5.24	64	1	27.2	incomplete	23	2193302-2220530
			2	41.8	questionable	59	2884649-2926459
			3	28.2	incomplete	22	2946721-2974981
			4	20	incomplete	36	3414759-3434783
			5	46.5	questionable	41	3422817-3469360
5S-0422 5S_0422	5.32	64	1	23.3	incomplete	16	2870816-2894158
			2	31.1	incomplete	33	3775349-3806454
			3	32.7	questionable	45	3794744-3827458
			4	28.2	incomplete	22	3847720-3875980
			5	20	incomplete	36	4315696-4335744
			6	46.5	questionable	40	4323754-4370297
5S-0708 5S_0708	5.25	64	1	31.1	incomplete	33	1676102-1707207
			2	32.7	questionable	46	1695497-1728211
			3	28.2	incomplete	25	1748473-1776733
			4	20	incomplete	36	2216449-2236497
			5	46.4	questionable	40	2224507-2270999
			6	27.2	incomplete	24	3919017-3946245
5S-0817 5S_0817	5.25	64	1	31.1	incomplete	33	2225104-2256209
			2	32.7	questionable	45	2244499-2277213
			3	28.2	incomplete	23	2297475-2325735
			4	20	incomplete	36	2765451-2785499
			5	46.5	questionable	42	2773509-2820052
			6	27.1	incomplete	23	4855708-4882907
5S-0921 M5S_0921	5.25	64	1	23.3	incomplete	14	1949994-1973336
			2	28.2	incomplete	30	3559204-3587488
			3	35.9	questionable	49	3575385-3611313
			4	28.2	incomplete	23	3629712-3657972
			5	20	incomplete	36	4097750-4117774
			6	46.4	questionable	41	4105808-4152300
5S-1212 5S_1212	5.24	64	1	31.1	incomplete	33	2383494-2414599
			2	32.7	questionable	45	2402889-2435603
			3	28.2	incomplete	21	2455865-2484125
			4	20	incomplete	36	2923840-2943888
			5	46.5	questionable	40	2931898-2978441
			6	19.4	incomplete	10	4254031-4273475
5S-1215 5S_1215	5.21	64	1	53.8	questionable	45	536941-590818
			2	13	incomplete	24	582131-595169
			3	31.1	incomplete	33	2146803-2177908
			4	32.7	questionable	45	2166198-2198912
			5	28.2	incomplete	22	2217311-2245571
			6	23.3	incomplete	16	4349482-4372824
6G-0125-R 6G_0125_R	5.14	64.1	1	54.2	questionable	69	66052-120303
			2	46.2	incomplete	35	798744-844965
6G-0125-S 6G_0125_S	5.33	64.1	1	54.2	questionable	69	1003141-1057392
			2	46.2	incomplete	36	1736529-1782750
6G-0212 M6G_0212	5.14	64.1	1	54.2	questionable	68	1070515-1124766
			2	46.2	incomplete	35	1803589-1849810
6G-0728-R M6G_0728_R	5.34	64.1	1	54.2	questionable	69	1004783-1059034
			2	64.9	questionable	44	1723225-1788224
6G-0728-S 6G_0728_S	5.32	64.1	1	64.9	questionable	44	716276-781275
			2	54.2	questionable	69	1354114-1408365
6G-1108 6G_1108	5.34	64.1	1	54.2	questionable	69	1004037-1058288
			2	46.2	incomplete	35	1737313-1783534
1S-152-0930	4.9	64.2	1	41.6	incomplete	47	2537516-2579135
			2	15.8	incomplete	32	2581230-2597119
			3	12.4	incomplete	16	2867809-2880274
1S_152_0914	4.9	64.2	1	41.6	incomplete	47	3559402-3601021
			2	15.8	incomplete	32	3603116-3619005
			3	12.4	incomplete	16	3889695-3902160
1S_51_0915	4.89	64.2	1	41.6	incomplete	47	2896041-2937660
			2	15.8	incomplete	31	2939755-2955644
			3	14	incomplete	9	3846091-3860097
2B-0107 M2B_0107	4.81	64.2	1	40	incomplete	48	325006-365014
			2	12.4	incomplete	16	2868969-2881434
2B-0307 M2B_0307	4.81	64.2	1	40	incomplete	49	324795-364803
			2	12.4	incomplete	16	2866959-2879424
2B-0912-R 2B_0912_R	4.81	64.2	1	39.9	incomplete	50	985086-1025040
			2	12.4	incomplete	16	3527642-3540107
2B-0912-S 2B_0912_S	4.81	64.2	1	39.9	incomplete	50	1403310-1443264
2B-0626 M2B_0626	4.81	64.2	1	39.9	incomplete	51	984096-1024050
			2	12.4	incomplete	16	3525970-3538435
2B-1231 M2B_1231	5.2	63.9	1	39.9	incomplete	48	1046358-1086336
			2	12.4	incomplete	16	3588716-3601181
