# Supplementary material for: Mycobacteriophage-drived diversification of Mycobacterium abscessus
Source: Biol Direct. 2014 Sep 15;9:19. doi: 10.1186/1745-6150-9-19 (PMC4172396; doi:10.1186/1745-6150-9-19)
Supplement: Additional file 2 — Mycobacterium abscessus CRISPRs and the correlation with number of prophage regions. [file 1745-6150-9-19-S2.xls]

## Sheet: Feuil1
Strains	Number of possible CRISPRs	N° of prophages	known CRISPR/cas family		Mean N° of prophages
4S-0116-S 4S_0116_S	0	1			4.5	4.5
M. abscessus T	0	1
3A-0731 3A_0731	0	8
3A-0930-R 3A_0930_R	0	8
4S-0116-R 4S_0116_R	0	1
4S-0726-RA 4S_0726_RA	0	1
4S-0726-RA 4S_0726_RB	0	1
4S-0206 M4S_0206	0	2
4S-0303 4S_0303	0	2
3A-0119-R 3A_0119_R	0	7
3A-0810-R M3A_0810_R	0	8
3A-0930-R 3A_0930_S	0	8
M. bolletii T	1	3			4.66667	2.90909
3A-0122-S 3A_0122_S	1	5
3A-0122-R 3A_0122_R	1	6
6G-0125-S 6G_0125_S	1	2
6G-0212 M6G_0212	1	2
6G-0728-R M6G_0728_R	1	2
6G-0728-S 6G_0728_S	1	2
M159	2	1	Cmr1_family		2.6
2B-0912-S 2B_0912_S	2	1	Cmr1_family
2B-0107 M2B_0107	2	2	Cmr1_family
2B-0307 M2B_0307	2	2	Cmr1_family
2B-0912-R 2B_0912_R	2	2	Cmr1_family
2B-0626 M2B_0626	2	2	Cmr1_family
2B-1231 M2B_1231	2	2	Cmr1_family
M. massiliense T	2	3	Cmr1_family
M93	2	4	Cmr1_family
M24	2	7	Cmr1_family
6G-0125-R 6G_0125_R	2	2
6G-1108 6G_1108	2	2
5S-1212 5S_1212	2	6	Cmr1_family
M94	3	2			2.8
47J26	3	3	Cmr1_family	Cmr4_family
1S-152-0930	3	3	Cmr1_family	Cmr4_family
1S_152_0914	3	3	Cmr1_family	Cmr4_family
1S_51_0915	3	3	Cmr1_family	Cmr4_family
5S-0421 5S_0421	3	5	Cmr1_family
5S-0304 5S_0304	3	6	Cmr1_family
5S-0422 5S_0422	3	6	Cmr1_family
5S-0708 5S_0708	3	6	Cmr1_family
5S-0817 5S_0817	3	6	Cmr1_family
5S-0921 M5S_0921	3	6	Cmr1_family
5S-1215 5S_1215	3	6	Cmr1_family
M154	4	0	Cmr1_family	Cmr4_family	2.5
M18	4	1	Cmr1_family	Cmr4_family
M115	4	3	Cmr1_family	Cmr4_family
M172	4	6	Cmr1_family	Cmr4_family
