# Supplementary material for: Mycobacteriophage-drived diversification of Mycobacterium abscessus
Source: Biol Direct. 2014 Sep 15;9:19. doi: 10.1186/1745-6150-9-19 (PMC4172396; doi:10.1186/1745-6150-9-19)
Supplement: Additional file 3 — The reconstructed trees for HGT events. Each tree contains one to six HGT events. The yellow squares represent the HGT event. [file 1745-6150-9-19-S3.zip]

Archive with 151 entries (150 files):
- Tree_1.png
- __MACOSX/
- __MACOSX/._Tree_1.png
- Tree_10.png
- __MACOSX/._Tree_10.png
- Tree_11.png
- __MACOSX/._Tree_11.png
- Tree_12.png
- __MACOSX/._Tree_12.png
- Tree_13.png
- __MACOSX/._Tree_13.png
- Tree_14.png
- __MACOSX/._Tree_14.png
- Tree_15.png
- __MACOSX/._Tree_15.png
- Tree_16.png
- __MACOSX/._Tree_16.png
- Tree_17.png
- __MACOSX/._Tree_17.png
- Tree_18.png
- __MACOSX/._Tree_18.png
- Tree_19.png
- __MACOSX/._Tree_19.png
- Tree_2.png
- __MACOSX/._Tree_2.png
- Tree_20.png
- __MACOSX/._Tree_20.png
- Tree_21.png
- __MACOSX/._Tree_21.png
- Tree_22.png
- __MACOSX/._Tree_22.png
- Tree_23.png
- __MACOSX/._Tree_23.png
- Tree_24.png
- __MACOSX/._Tree_24.png
- Tree_25.png
- __MACOSX/._Tree_25.png
- Tree_26.png
- __MACOSX/._Tree_26.png
- Tree_27.png
- __MACOSX/._Tree_27.png
- Tree_28.png
- __MACOSX/._Tree_28.png
- Tree_29.png
- __MACOSX/._Tree_29.png
- Tree_3.png
- __MACOSX/._Tree_3.png
- Tree_30.png
- __MACOSX/._Tree_30.png
- Tree_31.png
- __MACOSX/._Tree_31.png
- Tree_32.png
- __MACOSX/._Tree_32.png
- Tree_33.png
- __MACOSX/._Tree_33.png
- Tree_34.png
- __MACOSX/._Tree_34.png
- Tree_35.png
- __MACOSX/._Tree_35.png
- Tree_36.png
- __MACOSX/._Tree_36.png
- Tree_37.png
- __MACOSX/._Tree_37.png
- Tree_38.png
- __MACOSX/._Tree_38.png
- Tree_39.png
- __MACOSX/._Tree_39.png
- Tree_4.png
- __MACOSX/._Tree_4.png
- Tree_40.png
- __MACOSX/._Tree_40.png
- Tree_41.png
- __MACOSX/._Tree_41.png
- Tree_42.png
- __MACOSX/._Tree_42.png
- Tree_43.png
- __MACOSX/._Tree_43.png
- Tree_44.png
- __MACOSX/._Tree_44.png
- Tree_45.png
- __MACOSX/._Tree_45.png
- Tree_46.png
- __MACOSX/._Tree_46.png
- Tree_47.png
- __MACOSX/._Tree_47.png
- Tree_48.png
- __MACOSX/._Tree_48.png
- Tree_49.png
- __MACOSX/._Tree_49.png
- Tree_5.png
- __MACOSX/._Tree_5.png
- Tree_50.png
- __MACOSX/._Tree_50.png
- Tree_51.png
- __MACOSX/._Tree_51.png
- Tree_52.png
- __MACOSX/._Tree_52.png
- Tree_53.png
- __MACOSX/._Tree_53.png
- Tree_54.png
- __MACOSX/._Tree_54.png
- Tree_55.png
- __MACOSX/._Tree_55.png
- Tree_56.png
- __MACOSX/._Tree_56.png
- Tree_57.png
- __MACOSX/._Tree_57.png
- Tree_58.png
- __MACOSX/._Tree_58.png
- Tree_59.png
- __MACOSX/._Tree_59.png
- Tree_6.png
- __MACOSX/._Tree_6.png
- Tree_60.png
- __MACOSX/._Tree_60.png
- Tree_61.png
- __MACOSX/._Tree_61.png
- Tree_62.png
- __MACOSX/._Tree_62.png
- Tree_63.png
- __MACOSX/._Tree_63.png
- Tree_64.png
- __MACOSX/._Tree_64.png
- Tree_65.png
- __MACOSX/._Tree_65.png
- Tree_66.png
- __MACOSX/._Tree_66.png
- Tree_67.png
- __MACOSX/._Tree_67.png
- Tree_68.png
- __MACOSX/._Tree_68.png
- Tree_69.png
- __MACOSX/._Tree_69.png
- Tree_7.png
- __MACOSX/._Tree_7.png
- Tree_70.png
- __MACOSX/._Tree_70.png
- Tree_71.png
- __MACOSX/._Tree_71.png
- Tree_72.png
- __MACOSX/._Tree_72.png
- Tree_73.png
- __MACOSX/._Tree_73.png
- Tree_74.png
- __MACOSX/._Tree_74.png
- Tree_75.png
- __MACOSX/._Tree_75.png
- Tree_8.png
- __MACOSX/._Tree_8.png
- Tree_9.png
- __MACOSX/._Tree_9.png
