# Supplementary material for: Mycobacteriophage-drived diversification of Mycobacterium abscessus
Source: Biol Direct. 2014 Sep 15;9:19. doi: 10.1186/1745-6150-9-19 (PMC4172396; doi:10.1186/1745-6150-9-19)
Supplement: Additional file 4 — Environmental bacteria hosting homologous M. abscessus phage proteins and evidence for bacteria-amoeba interaction. [file 1745-6150-9-19-S4.xls]

## Sheet: Feuil1
Bacterial Hosts	Evidence for bacteria-ameoba interaction
Acinetobacter	Interaction of Acinetobacter baumannii 19606 and 1656-2 with Acanthamoeba castellanii. Tamang MD, Kim S, Kim SM, Kong HH, Kim J. J Microbiol. 2011 Oct;49(5):841-6. doi: 10.1007/s12275-011-1063-8. Epub 2011 Nov 9.
Aeromonas	Acanthamoeba castellanii of the T4 genotype is a potential environmental host for Enterobacter aerogenes and Aeromonas hydrophila. Yousuf FA, Siddiqui R, Khan NA. Parasit Vectors. 2013 Jun 7;6:169. doi: 10.1186/1756-3305-6-169.
Burkholderia	Survival and growth of Burkholderia cepacia within the free-living amoeba Acanthamoeba polyphaga. Landers P, Kerr KG, Rowbotham TJ, Tipper JL, Keig PM, Ingham E, Denton M. Eur J Clin Microbiol Infect Dis. 2000 Feb;19(2):121-3.
Salmonella	Various bacterial pathogens and symbionts infect the amoeba Dictyostelium discoideum. Skriwan C, Fajardo M, Hägele S, Horn M, Wagner M, Michel R, Krohne G, Schleicher M, Hacker J, Steinert M. Int J Med Microbiol. 2002 Mar;291(8):615-24.
Enterobacteria	Acanthamoeba castellanii of the T4 genotype is a potential environmental host for Enterobacter aerogenes and Aeromonas hydrophila. Yousuf FA, Siddiqui R, Khan NA. Parasit Vectors. 2013 Jun 7;6:169. doi: 10.1186/1756-3305-6-169.
Escherichia	Interaction of Escherichia coli K1 and K5 with Acanthamoeba castellanii trophozoites and cysts. Matin A, Jung SY. Korean J Parasitol. 2011 Dec;49(4):349-56. doi: 10.3347/kjp.2011.49.4.349. Epub 2011 Dec 16.
Helicobacter	Free-living amoebae promote growth and survival of Helicobacter pylori. Winiecka-Krusnell J, Wreiber K, von Euler A, Engstrand L, Linder E. Scand J Infect Dis. 2002;34(4):253-6.
Klebsiella	Pathogen-host interactions in Dictyostelium, Legionella, Mycobacterium and other pathogens. Steinert M. Semin Cell Dev Biol. 2011 Feb;22(1):70-6. doi: 10.1016/j.semcdb.2010.11.003. Epub 2010 Nov 23. Review.
Pseudomonas	Pathogen-host interactions in Dictyostelium, Legionella, Mycobacterium and other pathogens. Steinert M. Semin Cell Dev Biol. 2011 Feb;22(1):70-6. doi: 10.1016/j.semcdb.2010.11.003. Epub 2010 Nov 23. Review.
Rhizobium	Amoebae-resisting bacteria isolated from human nasal swabs by amoebal coculture. Greub G, La Scola B, Raoult D. Emerg Infect Dis. 2004 Mar;10(3):470-7.
Salmonella	Pathogen-host interactions in Dictyostelium, Legionella, Mycobacterium and other pathogens. Steinert M. Semin Cell Dev Biol. 2011 Feb;22(1):70-6. doi: 10.1016/j.semcdb.2010.11.003. Epub 2010 Nov 23. Review.
Synechococcus	Amoebic grazing of freshwater Synechococcus strains rich in phycocyanin. Dillon A, Parry JD. FEMS Microbiol Ecol. 2009 Jul;69(1):106-12. doi: 10.1111/j.1574-6941.2009.00690.x. Epub 2009 Apr 25.
Vibrio	Acanthamoeba castellanii of the T4 genotype is a potential environmental host for Enterobacter aerogenes and Aeromonas hydrophila. Yousuf FA, Siddiqui R, Khan NA. Parasit Vectors. 2013 Jun 7;6:169. doi: 10.1186/1756-3305-6-169.
Yersinia	Pathogen-host interactions in Dictyostelium, Legionella, Mycobacterium and other pathogens. Steinert M. Semin Cell Dev Biol. 2011 Feb;22(1):70-6. doi: 10.1016/j.semcdb.2010.11.003. Epub 2010 Nov 23. Review.
Bacillus	Interactions of some common pathogenic bacteria with Acanthamoeba polyphaga. Huws SA, Morley RJ, Jones MV, Brown MR, Smith AW. FEMS Microbiol Lett. 2008 May;282(2):258-65. doi: 10.1111/j.1574-6968.2008.01123.x. Epub 2008 Apr 9.
Clostridium	Isolation and identification of amoeba-resisting bacteria from water in human environment by using an Acanthamoeba polyphaga co-culture procedure. Pagnier I, Raoult D, La Scola B. Environ Microbiol. 2008 May;10(5):1135-44. doi: 10.1111/j.1462-2920.2007.01530.x. Epub 2008 Feb 12.
Listeria	Viability of Listeria monocytogenes in co-culture with Acanthamoeba spp. Akya A, Pointon A, Thomas C. FEMS Microbiol Ecol. 2009 Oct;70(1):20-9. doi: 10.1111/j.1574-6941.2009.00736.x. Epub 2009 Jul 1.
Streptococcus	Amoeba co-culture of soil specimens recovered 33 different bacteria, including four new species and Streptococcus pneumoniae. Evstigneeva A, Raoult D, Karpachevskiy L, La Scola B. Microbiology. 2009 Feb;155(Pt 2):657-64. doi: 10.1099/mic.0.022970-0.
